# Supplementary material for: Hydricity of 3d Transition Metal Complexes from Density Functional Theory: A Benchmarking Study
Source: Molecules. 2021 Jul 3;26(13):4072. doi: 10.3390/molecules26134072 (PMC8271472; doi:10.3390/molecules26134072)
Supplement: Supplementary file 1 [file molecules-26-04072-s001.zip]

Archive with 1 entries (1 files):
- molecules-1267692-supplementary.pdf
